# Supplementary material for: Preparation of Multicolour Solid Fluorescent Carbon Dots for Light-Emitting Diodes Using Phenylethylamine as a Co-Carbonization Agent
Source: Int J Mol Sci. 2022 Sep 21;23(19):11071. doi: 10.3390/ijms231911071 (PMC9569546; doi:10.3390/ijms231911071)
Supplement: Supplementary file 1 [file ijms-23-11071-s001.zip]

Archive with 1 entries (1 files):
- ijms-1910570-supplementary.pdf
